# Supplementary material for: Are We Approaching Peak Meat Consumption? Analysis of Meat Consumption from 2000 to 2019 in 35 Countries and Its Relationship to Gross Domestic Product
Source: Animals (Basel). 2021 Dec 6;11(12):3466. doi: 10.3390/ani11123466 (PMC8697883; doi:10.3390/ani11123466)
Supplement: Supplementary file 1 [file animals-11-03466-s001.zip]

Archive with 1 entries (1 files):
- animals-1457101-supplementary.pdf
